# Supplementary material for: PLASMA: Partial LeAst Squares for Multiomics Analysis
Source: Cancers (Basel). 2025 Jan 17;17(2):287. doi: 10.3390/cancers17020287 (PMC11763701; doi:10.3390/cancers17020287)
Supplement: Supplementary file 1 [file cancers-17-00287-s001.zip]

Archive with 2 entries (2 files):
- cancers-3383907-supplementary.pdf
- Table S4. plotlabels.csv
