# Supplementary material for: PLASMA: Partial LeAst Squares for Multiomics Analysis
Source: Cancers (Basel). 2025 Jan 17;17(2):287. doi: 10.3390/cancers17020287 (PMC11763701; doi:10.3390/cancers17020287)
Supplement: Supplementary file 1 [file cancers-17-00287-s001.zip › Table S4. plotlabels.csv]

SHORT	FULL
A_NETWORK_MAP_OF_MSP_SIGNALING	WP_A_NETWORK_MAP_OF_MACROPHAGE_STIMULATING_PROTEIN_MSP_SIGNALING
AGE_RAGE	WP_AGE_RAGE_PATHWAY
ALPHA_6_BETA_4_INTEGRIN_SIGNALING	WP_ALPHA_6_BETA_4_INTEGRIN_SIGNALING_PATHWAY
ANDROGEN_RECEPTOR_NETWORK_IN_PRCA	WP_ANDROGEN_RECEPTOR_NETWORK_IN_PROSTATE_CANCER
BDNF_SIGNALING	WP_BRAIN_DERIVED_NEUROTROPHIC_FACTOR_BDNF_SIGNALING_PATHWAY
BREAST_CANCER	WP_BREAST_CANCER_PATHWAY
CKAP4_SIGNALING_MAP	WP_CKAP4_SIGNALING_PATHWAY_MAP
DISEASES_OF_SIGNAL_TRANSDUCTION_BY_GFR_AND_2M	REACTOME_DISEASES_OF_SIGNAL_TRANSDUCTION_BY_GROWTH_FACTOR_RECEPTORS_AND_SECOND_MESSENGERS
DNA_DAMAGE_RESPONSE	WP_DNA_DAMAGE_RESPONSE
DNA_DAMAGE_RESPONSE_ONLY_ATM_DEPENDENT	WP_DNA_DAMAGE_RESPONSE_ONLY_ATM_DEPENDENT
EGF_EGFR_SIGNALING	WP_EGF_EGFR_SIGNALING_PATHWAY
EGFR_TYROSINE_KINASE_INHIBITOR_RESISTANCE	WP_EGFR_TYROSINE_KINASE_INHIBITOR_RESISTANCE
ERBB_SIGNALING	WP_ERBB_SIGNALING_PATHWAY
FOCAL_ADHESION	WP_FOCAL_ADHESION
FOCAL_ADHESION_PI3K_AKT_MTOR_SIGNALING	WP_FOCAL_ADHESION_PI3K_AKT_MTOR_SIGNALING_PATHWAY
GASTRIN_SIGNALING	WP_GASTRIN_SIGNALING_PATHWAY
GLIOBLASTOMA_SIGNALINGS	WP_GLIOBLASTOMA_SIGNALING_PATHWAYS
HEAD_AND_NECK_SQUAMOUS_CELL_CARCINOMA	WP_HEAD_AND_NECK_SQUAMOUS_CELL_CARCINOMA
IL_2_SIGNALING	WP_IL_2_SIGNALING_PATHWAY
IL_24_SIGNALING	WP_IL_24_SIGNALING_PATHWAY
IL_3_SIGNALING	WP_IL_3_SIGNALING_PATHWAY
IL_5_SIGNALING	WP_IL_5_SIGNALING_PATHWAY
IL_6_SIGNALING	WP_IL_6_SIGNALING_PATHWAY
INSULIN_SIGNALING	WP_INSULIN_SIGNALING
INTEGRATED_CANCER	WP_INTEGRATED_CANCER_PATHWAY
KEGG_CHRONIC_MYELOID_LEUKEMIA	KEGG_CHRONIC_MYELOID_LEUKEMIA
KEGG_ENDOMETRIAL_CANCER	KEGG_ENDOMETRIAL_CANCER
KEGG_ERBB_SIGNALING	KEGG_ERBB_SIGNALING_PATHWAY
KEGG_FOCAL_ADHESION	KEGG_FOCAL_ADHESION
KEGG_PAAD	KEGG_PANCREATIC_CANCER
KEGG_PRCA	KEGG_PROSTATE_CANCER
KEGGS_IN_CANCER	KEGG_PATHWAYS_IN_CANCER
KIT_RECEPTOR_SIGNALING	WP_KIT_RECEPTOR_SIGNALING_PATHWAY
LEPTIN_SIGNALING	WP_LEPTIN_SIGNALING_PATHWAY
NON_SMALL_CELL_LUNG_CANCER	WP_NON_SMALL_CELL_LUNG_CANCER
NRP1_TRIGGERED_SIGNALINGS_IN_PAAD	WP_NRP1_TRIGGERED_SIGNALING_PATHWAYS_IN_PANCREATIC_CANCER
ONCOSTATIN_M_SIGNALING	WP_ONCOSTATIN_M_SIGNALING_PATHWAY
PAAD_SUBTYPES	WP_PANCREATIC_CANCER_SUBTYPES
PANCREATIC_ADENOCARCINOMA	WP_PANCREATIC_ADENOCARCINOMA_PATHWAY
PI3K_AKT_SIGNALING	WP_PI3K_AKT_SIGNALING_PATHWAY
PID_ERBB2_ERBB3	PID_ERBB2_ERBB3_PATHWAY
PID_MTOR_4PATHWAY	PID_MTOR_4PATHWAY
PLEURAL_MESOTHELIOMA	WP_PLEURAL_MESOTHELIOMA
PROLACTIN_SIGNALING	WP_PROLACTIN_SIGNALING_PATHWAY
RAC1_PAK1_P38_MMP2	WP_RAC1_PAK1_P38_MMP2_PATHWAY
SIG_PIP3_SIGNALING_IN_CARDIAC_MYOCTES	SIG_PIP3_SIGNALING_IN_CARDIAC_MYOCTES
SIGNALING_BY_RECEPTOR_TYROSINE_KINASES	REACTOME_SIGNALING_BY_RECEPTOR_TYROSINE_KINASES
THYMIC_STROMAL_LYMPHOPOIETIN_TSLP_SIGNALING	WP_THYMIC_STROMAL_LYMPHOPOIETIN_TSLP_SIGNALING_PATHWAY
TRANSLATION_INHIBITORS_IN_PDGFRA_CELLS	WP_TRANSLATION_INHIBITORS_IN_CHRONICALLY_ACTIVATED_PDGFRA_CELLS
TROP2_REGULATORY_SIGNALING	WP_TROP2_REGULATORY_SIGNALING
UROTENSIN_II_MEDIATED_SIGNALING	WP_UROTENSIN_II_MEDIATED_SIGNALING_PATHWAY
VEGFA_VEGFR2_SIGNALING	WP_VEGFA_VEGFR2_SIGNALING
